# Supplementary material for: CellWalker: a user-friendly and modular computational pipeline for morphological analysis of microscopy images
Source: Bioinformatics. 2023 Dec 7;39(12):btad710. doi: 10.1093/bioinformatics/btad710 (PMC10713108; doi:10.1093/bioinformatics/btad710)
Supplement: btad710_Supplementary_Data [file btad710_supplementary_data.zip]

Archive with 2 entries (2 files):
- Supplementary_Table.docx
- Supplementary_Information.docx
